# Supplementary material for: LncRNA MCF2L-AS1 aggravates the malignant development of colorectal cancer via targeting miR-105-5p/RAB22A axis
Source: BMC Cancer. 2021 Sep 30;21:1069. doi: 10.1186/s12885-021-08668-w (PMC8482615; doi:10.1186/s12885-021-08668-w)
Supplement: Supplementary file 4 — Additional file 4 Supplementary Table 1 Related information on plasmids quantities and transfection concentration was presented. [file 12885_2021_8668_MOESM4_ESM.xlsx]

## Sheet: Sheet1
Related information on plasmids quantities and transfection concentration.
MiR-105-5p inhibitor	Quantities	2.0μg	24-well plate
	Concentration	0.8μg	24-well plate
MiR-105-5p mimics	Quantities	1.25μl	24-well plate
	Concentration	50nM	24-well plate
sh-MCF2L-AS1#1/2	Quantities	20pmol	24-well plate
	Concentration	1μl	24-well plate
sh-RAB22A#1/2	Quantities	20pmol	24-well plate
	Concentration	1μl	24-well plate
pcDNA3.1-RAB22A	Quantities	2.0μg	24-well plate
	Concentration	0.8μg	24-well plate
